# Supplementary material for: HIV infection disclosure, treatment self-efficacy and quality of life in HIV-infected MSM receiving antiretroviral therapy
Source: BMC Infect Dis. 2022 Dec 13;22:937. doi: 10.1186/s12879-022-07932-z (PMC9749163; doi:10.1186/s12879-022-07932-z)
Supplement: Supplementary file 1 — Additional file 1: Table S1. Socio-demographic characteristics and relationships with QOL and its various domains a (n = 579). Table S2. Multivariable analyses with HIV treatment self-efficacy and overall QOL as outcomes. Table S3. Multivariable analyses with HIV treatment self-efficacy and physical as outcomes. Table S4. Multivariable analyses with HIV treatment self-efficacy and psychological as outcomes. Table S5. Multivariable analyses with HIV treatment self-efficacy and independence as outcomes. Table S6. Multivariable analyses with HIV treatment self-efficacy and environment as outcomes. Table S7. Multivariable analyses with HIV treatment self-efficacy and spirituality as outcomes. [file 12879_2022_7932_MOESM1_ESM.xlsx]

## Sheet: Sheet1
Table S1 Socio-demographic characteristics and relationships with QOL and its various domains a (n=579)
Variables	N (%)	QOL b	Social relationships b	Physical b	Psychological b	Independence b	Environment b	Spirituality b
Age group
18-44	505(87.22)	88.31±12.81	14.19±2.78	14.89±2.50	13.94±2.68	16.91±2.10	13.72±2.70	14.66±3.55
45-	74(12.78)	85.21±11.86	13.32±2.36	15.11±2.40	13.50±2.58	16.38±2.20	13.00±2.36	13.89±3.51
t value		1.964	2.54	-0.7	2.871	2.014	2.186	1.736
P value		0.05	0.011	0.484	0.189	0.044	0.029	0.083
Registered residence
Shan Dong Province	471(81.35)	87.83±12.77	14.08±2.73	14.93±2.50	13.85±2.64	16.83±2.17	13.65±2.66	14.49±3.57
Other provinces	108(18.65)	88.26±12.60	14.05±2.84	14.89±2.44	14.03±2.79	16.91±1.90	13.54±2.70	14.85±3.44
t value		-0.316	0.132	0.138	-0.632	-0.36	0.406	-0.949
P value		0.752	0.895	0.89	0.528	0.719	0.685	0.343
Place of residence
Urban	527(91.02)	88.19±12.84	14.14±2.75	14.95±2.50	13.96±2.70	16.86±2.12	13.72±2.67	14.56±3.55
Town	24(4.15)	87.43±12.85	13.71±2.77	15.21±2.34	14.13±2.30	17.04±1.99	13.25±2.27	14.08±4.48
Rural areas	28(4.84)	83.16±9.51	13.25±2.55	14.14±2.37	12.20±1.72	16.39±2.31	12.21±2.65	14.96±2.71
F value		2.096	1.623	1.559	6.01	0.744	4.564	0.397
P value		0.124	0.198	0.211	0.003	0.476	0.011	0.672
Job status
Unstable	168(29.02)	84.27±12.61	13.31±2.78	14.45±2.61	13.47±2.60	16.26±2.33	12.81±2.60	13.96±3.48
Stable	411(70.98)	89.40±12.49	14.39±2.67	15.11±2.42	14.05±2.68	17.08±1.98	13.97±2.63	14.80±3.55
t value		-4.473	-4.372	-2.901	-2.357	-4.307	-4.809	-2.593
P value		＜0.001	＜0.001	0.004	0.019	＜0.001	＜0.001	0.009
Education level
Primary school and below	3(0.52)	79.40±5.17	12.00±1.73	15.33±1.53	13.07±0.92	13.67±0.58	10.00±0.50	15.33±2.08
Middle school	75(12.95)	81.62±10.84	12.56±2.37	14.20±2.40	12.84±2.44	15.91±2.09	11.96±2.09	14.15±3.06
High school or technical school	144(24.87)	88.85±12.56	14.15±2.86	15.17±2.49	13.94±2.66	16.78±2.24	13.65±2.52	15.16±3.54
College degree or above	357(61.66)	88.93±12.83	14.39±2.68	14.97±2.49	14.09±2.68	17.09±2.01	14.01±2.69	14.40±3.64
F value		7.855	10.217	2.655	4.698	9.086	15.016	2.016
P value		＜0.001	＜0.001	0.048	0.003	＜0.001	＜0.001	0.111
Monthly income (RMB)
＜1500	27(4.66)	85.96±13.12	14.07±2.81	14.96±3.24	13.93±2.95	16.37±3.36	13.11±2.58	13.52±3.52
1500-3000	68(11.74)	81.56±12.55	12.90±2.49	14.16±2.35	12.96±2.76	15.84±2.15	12.11±2.61	13.59±3.83
3001-5000	182(31.43)	85.70±11.93	13.45±2.65	14.69±2.35	13.48±2.43	16.59±1.98	13.05±2.41	14.45±3.42
5001-8000	178(30.74)	89.72±11.89	14.42±2.52	15.15±2.52	14.12±2.56	17.12±1.93	14.03±2.37	14.89±3.43
8001 and above	124(21.42)	92.47±13.04	15.17±2.85	15.33±2.45	14.63±2.83	17.46±1.98	14.87±2.84	15.02±3.64
F value		11.397	11.986	3.22	6.01	8.572	17.354	2.829
P value		＜0.001	＜0.001	0.013	＜0.001	＜0.001	＜0.001	0.024
Ever drinking
No	244(42.14)	87.45±12.87	13.98±2.75	14.98±2.64	13.78±2.78	16.77±2.31	13.33±2.70	14.60±3.50
Yes	335(57.86)	88.25±12.63	14.15±2.74	14.87±2.38	13.96±2.58	16.89±1.98	13.85±2.63	14.53±3.59
t value		-0.749	-0.704	0.5	-0.767	-0.683	-2.312	0.224
P value		0.454	0.482	0.617	0.443	0.495	0.021	0.823
Ever drugs
No	546(93.44)	88.05±12.64	14.11±2.76	14.94±2.46	13.92±2.65	16.86±2.13	13.66±2.64	14.56±3.53
Yes	38(6.56)	85.88±13.88	13.58±2.52	14.63±2.83	13.30±2.87	16.58±2.02	13.29±3.09	14.50±3.92
t value		-1.016	1.159	0.736	1.383	0.787	0.816	0.107
P value		0.31	0.247	0.462	0.167	0.431	0.415	0.915
Marital status with women
Single	382(65.98)	88.50±12.44	14.22±2.70	14.90±2.45	13.98±2.62	16.90±2.11	13.78±2.61	14.73±3.49
Married	107(18.48)	86.77±12.93	14.03±2.65	14.89±2.66	13.76±2.86	16.73±2.21	13.17±2.73	14.20±3.59
Cohabitation	6(1.04)	85.50±9.90	12.67±2.88	14.67±1.37	13.33±1.87	16.33±1.63	13.33±2.73	15.17±2.93
Divorced/widowed/separated	84(14.51)	86.87±13.90	13.61±3.02	15.08±2.52	13.66±2.70	16.76±2.11	13.55±2.81	14.20±3.80
F value		0.822	1.698	0.159	0.522	0.343	1.537	1.011
P value		0.482	0.166	0.924	0.667	0.794	0.204	0.388
Having children
No	439(75.82)	88.18±12.70	14.18±2.77	14.87±2.45	13.90±2.67	16.86±2.13	13.76±2.64	14.62±3.54
Yes	140(24.18)	87.07±12.83	13.75±2.66	15.09±2.60	13.84±2.67	16.79±2.10	13.23±2.71	14.38±3.60
t value		-0.904	1.625	-0.911	0.22	0.355	2.074	0.693
P value		0.366	0.105	0.363	0.826	0.723	0.038	0.489
Medical insurance
No	70(12.09)	85.57±12.83	13.76±2.65	14.40±2.68	13.10±2.72	16.93±2.02	12.69±2.70	14.70±3.30
Yes	509(87.91)	88.23±12.70	14.12±2.76	14.99±2.46	13.99±2.64	16.83±2.14	13.76±2.64	14.54±3.59
t value		1.645	-1.042	-1.864	-2.644	0.368	-3.186	0.353
P value		0.1	0.298	0.063	0.008	0.713	0.002	0.724
HIV disclosure
No	486(83.94)	87.46±12.74	13.94±2.76	14.87±2.51	13.83±2.65	16.82±2.15	13.55±2.66	14.44±3.57
Yes	93(16.06)	90.29±12.46	14.77±2.56	15.15±2.40	14.15±2.74	16.96±2.00	14.06±2.67	15.19±3.40
t value		-1.972	-2.685	-0.98	-1.055	-0.575	-1.712	-1.884
P value		0.049	0.007	0.328	0.292	0.566	0.088	0.06
a Bolded P values are statistically significant at P < 0.05
b Mean ± SD
Table S2 Multivariable analyses with HIV treatment self-efficacy and overall QOL as outcomes
Variables	Model 1 (outcome variable: self-efficacy)				Model 2 (outcome variable: overall QOL)
	β	se	t	p	β	se	t	p
Constant	106.668	6.351	16.794	＜0.001	68.558	6.282	10.913	＜0.001
Age group	1.663	2.111	0.787	0.431	-1.378	1.708	-0.807	0.42
Registered residence	-0.902	1.647	-0.547	0.584	0.896	1.332	0.673	0.502
Job status	2.289	1.615	1.417	0.157	1.552	1.309	1.186	0.236
Education level	1.441	0.969	1.487	0.138	1.115	0.785	1.42	0.156
Monthly income	0.443	0.672	0.659	0.51	2.198	0.544	4.041	＜0.001
Marital status with women	0.82	0.72	1.139	0.255	-0.725	0.583	-1.244	0.214
Having children	-1.161	1.876	-0.619	0.536	-2.273	1.518	-1.497	0.135
Medical insurance	-0.999	1.933	-0.517	0.606	-1.64	1.564	-1.049	0.295
HIV disclosure	3.606	1.712	2.106	0.036	1.889	1.39	1.359	0.175
Self-efficacy					0.121	0.034	3.567	＜0.001
R2	0.032				0.103
F	2.065*				6.537**
*P＜0.05，*P＜0.001
Table S3 Multivariable analyses with HIV treatment self-efficacy and physical as outcomes
Variables	Model 1 (outcome variable: self-efficacy)				Model 2 (outcome variable: physical)
	β	se	t	p	β	se	t	p
Constant	106.668	6.351	16.794	＜0.001	12.167	1.267	9.601	＜0.001
Age group	1.663	2.111	0.787	0.431	0.302	0.345	0.877	0.381
Registered residence	-0.902	1.647	-0.547	0.584	0.133	0.269	0.497	0.62
Job status	2.289	1.615	1.417	0.157	0.426	0.264	1.613	0.107
Education level	1.441	0.969	1.487	0.138	0.057	0.158	0.359	0.72
Monthly income	0.443	0.672	0.659	0.51	0.193	0.11	1.756	0.08
Marital status with women	0.82	0.72	1.139	0.255	-0.031	0.118	-0.264	0.792
Having children	-1.161	1.876	-0.619	0.536	-0.352	0.306	-1.15	0.251
Medical insurance	-0.999	1.933	-0.517	0.606	-0.464	0.315	-1.471	0.142
HIV disclosure	3.606	1.712	2.106	0.036	0.158	0.28	0.565	0.572
Self-efficacy					0.02	0.007	2.861	0.004
R2	0.032				0.046
F	2.065*				2.752*
*P＜0.05
Table S4 Multivariable analyses with HIV treatment self-efficacy and psychological as outcomes
Variables	Model 1 (outcome variable: self-efficacy)				Model 2 (outcome variable: psychological)
	β	se	t	p	β	se	t	p
Constant	110.958	6.905	16.07	＜0.001	11.904	1.434	8.303	＜0.001
Age group	1.48	2.112	0.701	0.484	-0.249	0.364	-0.683	0.495
Registered residence	-1.085	1.649	-0.658	0.511	0.229	0.284	0.805	0.421
Place of residence	-2.176	1.383	-1.574	0.116	-0.491	0.239	-2.058	0.04
Job status	2.28	1.613	1.414	0.158	-0.054	0.278	-0.194	0.846
Education level	1.2	0.98	1.225	0.221	0.243	0.169	1.438	0.151
Monthly income	0.35	0.674	0.52	0.603	0.315	0.116	2.713	0.007
Marital status with women	0.785	0.719	1.092	0.275	-0.187	0.124	-1.51	0.132
Having children	-1.228	1.874	-0.655	0.513	-0.559	0.323	-1.733	0.084
Medical insurance	-1.062	1.931	-0.55	0.583	-0.746	0.333	-2.244	0.025
HIV disclosure	3.754	1.713	2.192	0.029	0.177	0.196	0.296	0.663
Self-efficacy					0.023	0.024	3.298	0.007
R2	0.036				0.079
F	2.111*				4.404**
*P＜0.05，**P＜0.001
Table S5 Multivariable analyses with HIV treatment self-efficacy and independence as outcomes
Variables	Model 1 (outcome variable: self-efficacy)				Model 2 (outcome variable: independence)
	β	se	t	p	β	se	t	p
Constant	105.6	6.002	17.594	＜0.001	13.694	1.013	13.516	＜0.001
Age group	1.624	2.109	0.77	0.441	-0.338	0.287	-1.178	0.239
Registered residence	-0.932	1.645	-0.567	0.571	0.203	0.224	0.909	0.364
Job status	2.304	1.614	1.427	0.154	0.284	0.22	1.291	0.197
Education level	1.472	0.967	1.523	0.128	0.379	0.132	2.882	0.004
Monthly income	0.455	0.671	0.678	0.498	0.287	0.091	3.142	0.002
Marital status with women	0.822	0.719	1.142	0.254	-0.058	0.098	-0.594	0.553
Having children	-1.238	1.869	-0.662	0.508	-0.518	0.254	-2.039	0.042
HIV disclosure	3.609	1.711	2.109	0.035	-0.012	0.233	-0.053	0.958
Self-efficacy					0.015	0.006	2.709	0.007
R2	0.031				0.088
F	2.293*				6.137**
*P＜0.05，**P＜0.001
Table S6 Multivariable analyses with HIV treatment self-efficacy and environment as outcomes
Variables	Model 1 (outcome variable: self-efficacy)				Model 2 (outcome variable: environment)
	β	se	t	p	β	se	t	p
Constant	110.584	6.944	15.925	＜0.001	9.092	1.381	6.583	＜0.001
Age group	1.507	2.114	0.713	0.476	-0.187	0.35	-0.536	0.592
Registered residence	-1.115	1.651	-0.675	0.5	-0.054	0.273	-0.199	0.842
Place of residence	-2.145	1.385	-1.549	0.122	-0.311	0.23	-1.355	0.176
Job status	2.292	1.614	1.42	0.156	0.129	0.267	0.484	0.629
Education level	1.197	0.981	1.22	0.223	0.458	0.162	2.823	0.005
Monthly income	0.309	0.679	0.455	0.649	0.514	0.112	4.577	＜0.001
Ever drinking	0.69	1.28	0.539	0.59	0.312	0.212	1.475	0.141
Marital status with women	0.789	0.72	1.096	0.274	-0.048	0.119	-0.404	0.686
Having children	-1.178	1.878	-0.627	0.531	-0.072	0.311	-0.233	0.816
Medical insurance	-1.066	1.932	-0.552	0.581	-0.843	0.32	-2.639	0.009
HIV disclosure	3.807	1.717	2.217	0.027	0.314	0.285	1.101	0.271
Self-efficacy					0.023	0.007	3.264	0.001
R2	0.036				0.152
F	1.943*				8.451**
*P＜0.05，**P＜0.001
Table S7 Multivariable analyses with HIV treatment self-efficacy and spirituality as outcomes
Variables	Model 1 (outcome variable: self-efficacy)				Model 2 (outcome variable: spirituality)
	β	se	t	p	β	se	t	p
Constant	105.6	6.002	17.594	＜0.001	13.693	1.736	7.889	＜0.001
Age group	1.624	2.109	0.77	0.441	-0.527	0.491	-1.073	0.284
Registered residence	-0.932	1.645	-0.567	0.571	0.313	0.383	0.817	0.414
Job status	2.304	1.614	1.427	0.154	0.533	0.376	1.415	0.158
Education level	1.472	0.967	1.523	0.128	-0.533	0.226	-2.361	0.019
Monthly income	0.455	0.671	0.678	0.498	0.407	0.156	2.606	0.009
Marital status with women	0.822	0.719	1.142	0.254	-0.211	0.168	-1.259	0.208
Having children	-1.238	1.869	-0.662	0.508	-0.293	0.435	-0.673	0.501
HIV disclosure	3.609	1.711	2.109	0.035	0.684	0.4	1.711	0.088
Self-efficacy					0.016	0.01	1.683	0.093
R2	0.031				0.044
F	2.293*				2.940*
*P＜0.05
